# Supplementary material for: ESPEE: Event-Based Sensor Pose Estimation Using an Extended Kalman Filter
Source: Sensors (Basel). 2021 Nov 25;21(23):7840. doi: 10.3390/s21237840 (PMC8659537; doi:10.3390/s21237840)
Supplement: Supplementary file 1 [file sensors-21-07840-s001.zip]

Archive with 2 entries (2 files):
- dual_sensor_compressed.mp4
- mono_exp.mp4
